# Supplementary material for: Alive and kicking: suicide rates and major soccer events in Austria, Germany and Switzerland
Source: Eur J Public Health. 2023 Mar 20;33(3):424–9. doi: 10.1093/eurpub/ckad042 (PMC10234653; doi:10.1093/eurpub/ckad042)
Supplement: ckad042_Supplementary_Data [file ckad042_supplementary_data.zip]

Archive with 7 entries (6 files):
- ckad042_Supplementary_Data/
- ckad042_Supplementary_Data/ejph-2023-01-om-0010-File003.doc
- ckad042_Supplementary_Data/ejph-2023-01-om-0010-File004.doc
- ckad042_Supplementary_Data/ejph-2023-01-om-0010-File005.doc
- ckad042_Supplementary_Data/ejph-2023-01-om-0010-File006.doc
- ckad042_Supplementary_Data/ejph-2023-01-om-0010-File007.doc
- ckad042_Supplementary_Data/ejph-2023-01-om-0010-File008.doc
